# Supplementary material for: A descending inhibitory mechanism of nociception mediated by an evolutionarily conserved neuropeptide system in Drosophila
Source: eLife. 2023 Jun 13;12:RP85760. doi: 10.7554/eLife.85760 (PMC10328526; doi:10.7554/eLife.85760)
Supplement: Figure 7—source data 1. [file elife-85760-fig7-data1.xlsx]

## Sheet: Fig. 7A
Goro			MP1			Sv			IPCs
-heat	+heat		-heat	+heat		-heat	+heat		-heat	+heat
0.154936	0.71837		0.280549	0.474702		0.067629	0.175428		0.0737772	0.145992
0.18489	0.494885		0.457781	0.393784		0.07447	0.0421		0.102405	0.0721196
0.121739	0.491282		0.555009	0.205957		0.08792	0.033467		0.0520067	0.0950534
0.387025	0.264828		0.703642	0.397087		0.093191	0.07488		0.073014	0.110077
0.179215	0.401141		0.763028	0.335769		0.043365	0.031367		0.0954117	0.100746
0.167398	0.766108		0.394321	0.504371		0.140477	0.061877		0.133551	0.0485104
0.313312	0.961916		0.668398	0.39303		0.059227	0.041586		0.078387	0.146616
0.770718	1.5581		0.964233	0.509425		0.101866	0.137211		0.0962279	0.0999594
0.272534	0.739384		0.586485	1.16416		0.043211	0.132397		0.107383	0.083717
0.267865	0.860482		0.757806	0.525515			0.087285		0.0873154	0.109398
0.0886286	0.74083		0.411065	0.512536					0.065777	0.132504
0.148915	0.369366		0.609429	0.837815					0.122136	0.0605646
0.0689981	0.361762		0.418578	0.836521					0.115182	0.0942644
0.349958	0.287489		1.09562	0.695999					0.179265	0.133566
0.0419399	0.502427		0.512453	0.6244					0.0826309	0.105068
0.597452	0.659362		0.912528	0.476066					0.07687	0.145372
	0.505396		0.312997	0.85628					0.0875913
	0.209164		1.388	0.489671
	0.497927		0.507974	0.72691
	0.698696		1.37903	0.794365
			0.77912
